# Supplementary material for: A new species of Iotarphia Cameron (Coleoptera, Staphylinidae, Aleocharinae) from Tasmanian seacoasts, Australia
Source: Zookeys. 2016 Nov 16;(632):67–74. doi: 10.3897/zookeys.632.10657 (PMC5126546; doi:10.3897/zookeys.632.10657)
Supplement: XML Treatment for Iotarphia [file zookeys.632.10657-treatment1.xml]

<!DOCTYPE tp:taxon-treatment
  PUBLIC "-//TaxonX//DTD Taxonomic Treatment Publishing DTD v0 20100105//EN" "tax-treatment-NSO.dtd">
<tp:taxon-treatment xmlns:tp="http://www.plazi.org/taxpub"><tp:treatment-meta><kwd-group><label>Taxon classification</label><kwd><named-content content-type="kingdom">Animalia</named-content></kwd><kwd><named-content content-type="order">Coleoptera</named-content></kwd><kwd><named-content content-type="family">Staphylinidae</named-content></kwd></kwd-group><mixed-citation publication-type="journal"><person-group><name><surname>Lee</surname><given-names>Seung-Gyu</given-names></name><name><surname>Osborn</surname><given-names>Andrew W</given-names></name><name><surname>Ahn</surname><given-names>Kee-Jeong</given-names></name></person-group><article-title>A new species of <italic><tp:taxon-name><tp:taxon-name-part taxon-name-part-type="genus">Iotarphia</tp:taxon-name-part></tp:taxon-name></italic> Cameron (<tp:taxon-name><tp:taxon-name-part taxon-name-part-type="order">Coleoptera</tp:taxon-name-part></tp:taxon-name>, <tp:taxon-name><tp:taxon-name-part taxon-name-part-type="family">Staphylinidae</tp:taxon-name-part></tp:taxon-name>, <tp:taxon-name><tp:taxon-name-part taxon-name-part-type="subfamily">Aleocharinae</tp:taxon-name-part></tp:taxon-name>) from Tasmanian seacoasts, Australia</article-title><source>Zookeys</source><day>16</day><month>11</month><year>2016</year><volume>2016</volume><issue>632</issue><fpage>67</fpage><lpage>74</lpage><pub-id pub-id-type="doi">10.3897/zookeys.632.10657</pub-id></mixed-citation></tp:treatment-meta><tp:nomenclature><label>Genus</label><tp:taxon-name>
            <tp:taxon-name-part taxon-name-part-type="genus">Iotarphia</tp:taxon-name-part>
          </tp:taxon-name><tp:taxon-authority>Cameron, 1943</tp:taxon-authority><tp:nomenclature-citation-list><tp:nomenclature-citation><tp:taxon-name>
                <tp:taxon-name-part taxon-name-part-type="genus">Iotarphia</tp:taxon-name-part>
              </tp:taxon-name><comment>Cameron, 1943: 352. Type species: <tp:taxon-name><tp:taxon-name-part taxon-name-part-type="genus">Iotarphia</tp:taxon-name-part> <tp:taxon-name-part taxon-name-part-type="species">australis</tp:taxon-name-part></tp:taxon-name> Cameron, 1943.</comment></tp:nomenclature-citation><tp:nomenclature-citation><tp:taxon-name>
                <tp:taxon-name-part taxon-name-part-type="genus">Psammopora</tp:taxon-name-part>
              </tp:taxon-name><comment>Pace, 2003: 154. Type species: <tp:taxon-name><tp:taxon-name-part taxon-name-part-type="genus">Psammopora</tp:taxon-name-part> <tp:taxon-name-part taxon-name-part-type="species">delittlei</tp:taxon-name-part></tp:taxon-name> Pace, 2003.</comment></tp:nomenclature-citation></tp:nomenclature-citation-list></tp:nomenclature><tp:treatment-sec sec-type="diagnosis" id="SECID0EEFAC"><title>Diagnosis.</title><p>Members of <italic><tp:taxon-name><tp:taxon-name-part taxon-name-part-type="genus">Iotarphia</tp:taxon-name-part></tp:taxon-name></italic> are characterized by the combination of the following characters: labrum distinctly emarginate in anterior margin, with ε-sensillum conspicuously robust and blunt at apex; distal lobe of galea and lacinia developed, with many setae; ligula divided into two lobes; mentum emarginate in anterior margin; infraorbital carina absent; mesoventral process blunt at apex, reaching to half of mesocoxa; metaventral process narrow and pointed at apex; tarsal formula 4-5-5; metatarsi long (<xref ref-type="bibr" rid="B5">Pace 2003</xref>; <xref ref-type="bibr" rid="B4">Lee and Ahn 2015</xref>).</p></tp:treatment-sec><ref-list><ref id="B5"><mixed-citation xmlns:xlink="http://www.w3.org/1999/xlink" xlink:type="simple">
          <person-group><name name-style="western"><surname>Pace</surname><given-names>R</given-names></name></person-group> (<year>2003</year>) <article-title>New or little known <tp:taxon-name><tp:taxon-name-part taxon-name-part-type="subfamily">Aleocharinae</tp:taxon-name-part></tp:taxon-name> from the Australian Region (<tp:taxon-name><tp:taxon-name-part taxon-name-part-type="order">Coleoptera</tp:taxon-name-part></tp:taxon-name>, <tp:taxon-name><tp:taxon-name-part taxon-name-part-type="family">Staphylinidae</tp:taxon-name-part></tp:taxon-name>).</article-title> <source>Monografie del Museo regionale di Scienze naturali di Torino</source> <volume>35</volume>: <fpage>111</fpage>–<lpage>186</lpage>.</mixed-citation></ref><ref id="B4"><mixed-citation xmlns:xlink="http://www.w3.org/1999/xlink" xlink:type="simple">
          <person-group><name name-style="western"><surname>Lee</surname><given-names>SG</given-names></name><name name-style="western"><surname>Ahn</surname><given-names>KJ</given-names></name></person-group> (<year>2015</year>) <article-title><italic><tp:taxon-name><tp:taxon-name-part taxon-name-part-type="genus">Psammopora</tp:taxon-name-part></tp:taxon-name></italic> Pace, a new synonym of <italic><tp:taxon-name><tp:taxon-name-part taxon-name-part-type="genus">Iotarphia</tp:taxon-name-part></tp:taxon-name></italic> Cameron (<tp:taxon-name><tp:taxon-name-part taxon-name-part-type="order">Coleoptera</tp:taxon-name-part></tp:taxon-name>: <tp:taxon-name><tp:taxon-name-part taxon-name-part-type="family">Staphylinidae</tp:taxon-name-part></tp:taxon-name>: <tp:taxon-name><tp:taxon-name-part taxon-name-part-type="subfamily">Aleocharinae</tp:taxon-name-part></tp:taxon-name>).</article-title> <source>The Coleopterists Bulletin</source> <volume>53</volume>(<issue>3</issue>): <fpage>233</fpage>–<lpage>243</lpage>.</mixed-citation></ref></ref-list></tp:taxon-treatment>
