# Supplementary material for: A new species of Iotarphia Cameron (Coleoptera, Staphylinidae, Aleocharinae) from Tasmanian seacoasts, Australia
Source: Zookeys. 2016 Nov 16;(632):67–74. doi: 10.3897/zookeys.632.10657 (PMC5126546; doi:10.3897/zookeys.632.10657)
Supplement: XML Treatment for Iotarphia rufobrunnea [file zookeys.632.10657-treatment2.xml]

<!DOCTYPE tp:taxon-treatment
  PUBLIC "-//TaxonX//DTD Taxonomic Treatment Publishing DTD v0 20100105//EN" "tax-treatment-NSO.dtd">
<tp:taxon-treatment xmlns:tp="http://www.plazi.org/taxpub"><tp:treatment-meta><kwd-group><label>Taxon classification</label><kwd><named-content content-type="kingdom">Animalia</named-content></kwd><kwd><named-content content-type="order">Coleoptera</named-content></kwd><kwd><named-content content-type="family">Staphylinidae</named-content></kwd></kwd-group><mixed-citation publication-type="journal"><person-group><name><surname>Lee</surname><given-names>Seung-Gyu</given-names></name><name><surname>Osborn</surname><given-names>Andrew W</given-names></name><name><surname>Ahn</surname><given-names>Kee-Jeong</given-names></name></person-group><article-title>A new species of <italic><tp:taxon-name><tp:taxon-name-part taxon-name-part-type="genus">Iotarphia</tp:taxon-name-part></tp:taxon-name></italic> Cameron (<tp:taxon-name><tp:taxon-name-part taxon-name-part-type="order">Coleoptera</tp:taxon-name-part></tp:taxon-name>, <tp:taxon-name><tp:taxon-name-part taxon-name-part-type="family">Staphylinidae</tp:taxon-name-part></tp:taxon-name>, <tp:taxon-name><tp:taxon-name-part taxon-name-part-type="subfamily">Aleocharinae</tp:taxon-name-part></tp:taxon-name>) from Tasmanian seacoasts, Australia</article-title><source>Zookeys</source><day>16</day><month>11</month><year>2016</year><volume>2016</volume><issue>632</issue><fpage>67</fpage><lpage>74</lpage><pub-id pub-id-type="doi">10.3897/zookeys.632.10657</pub-id></mixed-citation></tp:treatment-meta><tp:nomenclature><tp:taxon-name>
            <tp:taxon-name-part taxon-name-part-type="genus">Iotarphia</tp:taxon-name-part>
            <tp:taxon-name-part taxon-name-part-type="species">rufobrunnea</tp:taxon-name-part>
            <object-id xmlns:xlink="http://www.w3.org/1999/xlink" content-type="zoobank" xlink:type="simple">http://zoobank.org/B2EABD60-7E6A-491D-834C-DD1520D42415</object-id>
          </tp:taxon-name><tp:taxon-authority>Lee &amp; Ahn</tp:taxon-authority><tp:taxon-status xmlns:xlink="http://www.w3.org/1999/xlink" xlink:type="simple">sp. n.</tp:taxon-status><xref ref-type="fig" rid="F1">Figs 1</xref><xref ref-type="fig" rid="F2">, 2–6</xref><xref ref-type="fig" rid="F3">, 7–12</xref></tp:nomenclature><tp:treatment-sec sec-type="material" id="SECID0EKHAC"><title>Material examined.</title><p>
            <bold>Types. <italic>Tasmania</italic>.</bold> Holotype, male (<named-content xmlns:xlink="http://www.w3.org/1999/xlink" content-type="dwc:institutional_code" xlink:type="simple">QVM</named-content>:2014:12:0119), Coal Point, Bruny Island , collected 25.ix.2014, A.W. Osborn. Paratypes: 4, of which 3 (<named-content xmlns:xlink="http://www.w3.org/1999/xlink" content-type="dwc:institutional_code" xlink:type="simple">QVM</named-content>:2016:12:1052 to 1054) share common collection data with holotype, and 1 (<named-content xmlns:xlink="http://www.w3.org/1999/xlink" content-type="dwc:institutional_code" xlink:type="simple">QVM</named-content>:2014:12:0125) collected from Lighthouse Bay, Bruny Is., collected 24.ix.2014, A.W.Osborn.</p><p>All type specimens have been placed in the <abbrev xmlns:xlink="http://www.w3.org/1999/xlink" content-type="institution" id="ABBRID0EDIAC" xlink:type="simple"><def><p><named-content xlink:type="simple" content-type="institution" xlink:href="http://grbio.org/institution/queen-victoria-museum" id="NCID0EIIAC">Queen Victoria Museum and Art Gallery</named-content>, Launceston, Tasmania </p></def>(QVMAG)</abbrev>.</p></tp:treatment-sec><tp:treatment-sec sec-type="description" id="SECID0EFJAC"><title>Description.</title><p>Length 2.8–3.5 mm. Body (Fig. <xref ref-type="fig" rid="F1">1</xref>) subparallel-sided and reddish brown to reddish black; head and abdomen almost black, antennae and legs reddish <!--PageBreak-->yellow, elytra reddish brown except for basal darker region; surface slightly glossy, densely pubescent with fine microsculpture. <italic>Head</italic>. Slightly transverse, approximately 1.1–1.2 times as wide as long, widest across eyes, narrower than pronotum; eyes slightly large and prominent, about 1.2 times as long as temples; gular sutures moderately separated, slightly diverged basally. Antennae (Fig. <xref ref-type="fig" rid="F3">7</xref>) slightly moniliform and about as long as head and pronotum combined; antennomeres 1–3 elongate, 1 longest, 2 distinctly longer than 3, 4–10 slightly to distinctly transverse, 11 longer than wide, slightly shorter preceding two combined. <italic>Mouthparts</italic>. Labrum (Fig. <xref ref-type="fig" rid="F2">2</xref>) with 8 macrosetae on each side of midline; epipharynx with several sensilla, including 2 lateral sensory rows on each side of midline; α-sensillum setaceous, about as long as ε-sensillum; β- and γ-sensilla short. Mandibles (Fig. <xref ref-type="fig" rid="F2">3</xref>) slightly asymmetrical, subtriangular, decurved and narrow apically, about 1.6 times as long as basal width, with blunt internal tooth; prostheca developed, composed of three portions, many small denticles present in molar region. Galea and lacinia of maxilla (Fig. <xref ref-type="fig" rid="F2">4</xref>) moderately long and slender; lacinia composited of seven small spines in distal comb region, two isolated spines longer; maxillary palpus distinctly 4-articled, elongate and pubescent; palpomere 1 smallest, 2 about 2.5 times as long as wide, 3 slightly longer than 2, about 3.0–3.2 times as long as wide, 4 digitiform and relatively short, filamentous sensilla reaching to basal half. <!--PageBreak-->Labium (Fig. <xref ref-type="fig" rid="F2">5</xref>) with ligula relatively broad and parallel-sided, divided into 2 lobes in basal half; medial pseudopore field of prementum very narrow, with several median pseudopores; two medial setae contiguous; two basal pores close together, one laterally behind the other; many lateral pseudopores, 1 setal pore and 1 real pore present on each side of midline; labial palpi 3-articled and elongate, with many setulae; palpomere 1 largest, about 2.0–2.5 times as long as wide, γ-setula slightly close to b-seta, 2 shortest, about 1.5–2.0 times as long as wide, 3 dilated apically and slightly shorter than 1, about 2.0–2.5 times as long as wide. Mentum (Fig. <xref ref-type="fig" rid="F2">6</xref>) trapezoidal, anterior margin distinctly emarginate. <italic>Thorax</italic>. Pronotum transverse, approximately 1.3 times as wide as long, widest at apical third; pubescence directed anteriorly in midline; hypomera fully <!--PageBreak--><!--PageBreak-->visible in lateral aspect. Metanotal scutum with 1 long seta and about 3 short setae on each side of midline. Mesoventral process slightly longer than metaventral process, shorter than isthmus and metaventral process combined; isthmus slightly shorter than metaventral process. Metendosternite with distinctly elongate basal stalk and a pair of furcal arms. Elytra slightly longer and wider than pronotum; elytron approximately 1.6 times as long as wide, pubescence directed posteriorly and postero-laterally; postero-lateral margin almost straight; hind wings fully developed, flabellum composed of about 8 setose lobes. <italic>Legs</italic>. Moderately long and slender, with dense pubescence and macrosetae; pro- and mesotibiae with small and blunt spines along outer sur<!--PageBreak-->face; length ratio of tarsomeres 36:38:40:78 (protarsus); 40:43:46:48:78 (mesotarsus); 48:55:58:54:80 (metatarsus); one empodial seta present, shorter than claw. <italic>Abdomen</italic>. Subparallel-sided; surface glossy and densely pubescent, with transverse and imbricate microsculpture; male tergite VIII (Fig. <xref ref-type="fig" rid="F3">8</xref>) with 4 macrosetae on each side of midline, posterior margin slightly emarginate; male sternite VIII (Fig. <xref ref-type="fig" rid="F3">9</xref>) with about 5 macrosetae, posterior margin convex, long marginal setae present; <italic>Aedeagus</italic>. Median lobe (Figs <xref ref-type="fig" rid="F3">10–11</xref>) elongate oval, apical process elongate and convergent apically in ventral aspect, and slightly bent in lateral aspect. Apical lobe of paramerites (Fig. <xref ref-type="fig" rid="F3">12</xref>) narrow apically, with four setae; a-seta longest, b-seta longer than c-seta, d-seta shortest and close to c-seta and positioned at apex.</p><fig id="F1" position="float" orientation="portrait"><label>Figure 1.</label><caption><p>Habitus of <italic><tp:taxon-name><tp:taxon-name-part taxon-name-part-type="genus">Iotarphia</tp:taxon-name-part> <tp:taxon-name-part taxon-name-part-type="species">rufobrunnea</tp:taxon-name-part></tp:taxon-name></italic> sp. n., 3.4 mm.</p></caption><graphic xmlns:xlink="http://www.w3.org/1999/xlink" xlink:href="zookeys-632-067-g001.jpg" position="float" orientation="portrait" xlink:type="simple" id="oo_111138.jpg"/></fig><fig id="F2" position="float" orientation="portrait"><label>Figures 2–6.</label><caption><p>Mouthparts of <italic><tp:taxon-name><tp:taxon-name-part taxon-name-part-type="genus">Iotarphia</tp:taxon-name-part> <tp:taxon-name-part taxon-name-part-type="species">rufobrunnea</tp:taxon-name-part></tp:taxon-name></italic> sp. n.: <bold>2</bold> labrum, dorsal aspect <bold>3</bold> right mandible, ventral aspect <bold>4</bold> right maxilla, ventral aspect <bold>5</bold> labium, ventral aspect <bold>6</bold> mentum, ventral aspect. Scale bars = 0.1 mm.</p></caption><graphic xmlns:xlink="http://www.w3.org/1999/xlink" xlink:href="zookeys-632-067-g002.jpg" position="float" orientation="portrait" xlink:type="simple" id="oo_111140.jpg"/></fig><fig id="F3" position="float" orientation="portrait"><label>Figures 7–12.</label><caption><p>Diagnostic characters of <italic><tp:taxon-name><tp:taxon-name-part taxon-name-part-type="genus">Iotarphia</tp:taxon-name-part> <tp:taxon-name-part taxon-name-part-type="species">rufobrunnea</tp:taxon-name-part></tp:taxon-name></italic> sp. n.: <bold>7</bold> antenna <bold>8</bold> male tergite VIII, dorsal aspect <bold>9</bold> male sternite VIII, ventral aspect <bold>10</bold> median lobe, lateral aspect <bold>11</bold> median lobe, ventral aspect <bold>12</bold> paramere, lateral aspect. Scale bars = 0.1 mm.</p></caption><graphic xmlns:xlink="http://www.w3.org/1999/xlink" xlink:href="zookeys-632-067-g003.jpg" position="float" orientation="portrait" xlink:type="simple" id="oo_111141.jpg"/></fig></tp:treatment-sec><tp:treatment-sec sec-type="etymology" id="SECID0EHOAC"><title>Etymology.</title><p>Named from the Latin <italic><tp:taxon-name><tp:taxon-name-part taxon-name-part-type="species">rufobrunnea</tp:taxon-name-part></tp:taxon-name></italic> meaning “reddish brown”, which refers to the elytra color.</p></tp:treatment-sec><tp:treatment-sec sec-type="distribution" id="SECID0EXOAC"><title>Distribution.</title><p>Bruny Island, at both Lighthouse Bay and Coal Point (refer to map below), Tasmania, Australia (Fig. <xref ref-type="fig" rid="F4">13</xref>).</p><fig id="F4" position="float" orientation="portrait"><label>Figure 13.</label><caption><p>Distribution map.</p></caption><graphic xmlns:xlink="http://www.w3.org/1999/xlink" xlink:href="zookeys-632-067-g004.jpg" position="float" orientation="portrait" xlink:type="simple" id="oo_111142.jpg"/></fig></tp:treatment-sec><tp:treatment-sec sec-type="remarks" id="SECID0ENPAC"><title>Remarks.</title><p>This species is similar to <italic><tp:taxon-name><tp:taxon-name-part taxon-name-part-type="genus">Iotarphia</tp:taxon-name-part> <tp:taxon-name-part taxon-name-part-type="species">australis</tp:taxon-name-part></tp:taxon-name></italic>, but can be distinguished by the characters provided in Table <xref ref-type="table" rid="T1">1</xref> and the shape and structure of the aedeagus. The specimens of the new species were collected on Bruny Island from (i) an entirely sandy substrate just into the supra-littoral zone at Coal Point (geographical coordinates: <named-content xmlns:xlink="http://www.w3.org/1999/xlink" content-type="dwc:verbatimCoordinates" xlink:type="simple"><named-content content-type="geo-json" specific-use="{&#34;type&#34;:&#34;Point&#34;,&#34;coordinates&#34;:[147.321780,-43.342110]}" id="NCID0EFAAE" xlink:type="simple">43.34211°S and 147.32178°E</named-content></named-content>) and (ii) from a sandy substrate in which some small rocks were present within the littoral zone at Lighthouse Bay (geographical coordinates: <named-content xmlns:xlink="http://www.w3.org/1999/xlink" content-type="dwc:verbatimCoordinates" xlink:type="simple"><named-content content-type="geo-json" specific-use="{&#34;type&#34;:&#34;Point&#34;,&#34;coordinates&#34;:[147.150220,-43.486160]}" id="NCID0ENAAE" xlink:type="simple">43.48616°S and 147.15022°E</named-content></named-content>).</p><table-wrap id="T1" position="float" orientation="portrait"><label>Table 1.</label><caption><p>Differences between <italic><tp:taxon-name><tp:taxon-name-part taxon-name-part-type="genus">Iotarphia</tp:taxon-name-part> <tp:taxon-name-part taxon-name-part-type="species">australis</tp:taxon-name-part></tp:taxon-name></italic> Cameron and <italic><tp:taxon-name><tp:taxon-name-part taxon-name-part-type="genus">Iotarphia</tp:taxon-name-part> <tp:taxon-name-part taxon-name-part-type="species">rufobrunnea</tp:taxon-name-part></tp:taxon-name></italic> sp. n.</p></caption><table id="TID0E1CAE" rules="all"><tbody><tr><th rowspan="1" colspan="1"/><th rowspan="1" colspan="1">
              <italic><tp:taxon-name><tp:taxon-name-part taxon-name-part-type="genus">Iotarphia</tp:taxon-name-part> <tp:taxon-name-part taxon-name-part-type="species">australis</tp:taxon-name-part></tp:taxon-name></italic>
            </th><th rowspan="1" colspan="1">
              <italic><tp:taxon-name><tp:taxon-name-part taxon-name-part-type="genus">Iotarphia</tp:taxon-name-part> <tp:taxon-name-part taxon-name-part-type="species">rufobrunnea</tp:taxon-name-part></tp:taxon-name></italic> sp. n.</th></tr><tr><td rowspan="1" colspan="1">Length</td><td rowspan="1" colspan="1">2.2–3.0 mm</td><td rowspan="1" colspan="1">2.8–3.5 mm</td></tr><tr><td rowspan="1" colspan="1">Elytra color</td><td rowspan="1" colspan="1">yellow in most regions</td><td rowspan="1" colspan="1">reddish brown</td></tr><tr><td rowspan="1" colspan="1">Antennomere 4</td><td rowspan="1" colspan="1">about as wide as long</td><td rowspan="1" colspan="1">slightly transverse</td></tr><tr><td rowspan="1" colspan="1">Mesoventral process</td><td rowspan="1" colspan="1">shorter than metaventral process</td><td rowspan="1" colspan="1">longer than metaventral process</td></tr><tr><td rowspan="1" colspan="1">Meso- and metaventral processes</td><td rowspan="1" colspan="1">contiguous</td><td rowspan="1" colspan="1">separated</td></tr></tbody></table></table-wrap><p>The description of the new species within the present paper brings the total number of coastal <tp:taxon-name><tp:taxon-name-part taxon-name-part-type="family">Staphylinidae</tp:taxon-name-part></tp:taxon-name> species in the Tasmanian fauna to five: <italic><tp:taxon-name><tp:taxon-name-part taxon-name-part-type="genus">Iotarphia</tp:taxon-name-part> <tp:taxon-name-part taxon-name-part-type="species">australis</tp:taxon-name-part></tp:taxon-name></italic> (= <italic><tp:taxon-name><tp:taxon-name-part taxon-name-part-type="genus">Psammopora</tp:taxon-name-part> <tp:taxon-name-part taxon-name-part-type="species">delittlei</tp:taxon-name-part></tp:taxon-name></italic> Pace), <italic><tp:taxon-name><tp:taxon-name-part taxon-name-part-type="genus">Iotarphia</tp:taxon-name-part> <tp:taxon-name-part taxon-name-part-type="species">rufobrunnea</tp:taxon-name-part></tp:taxon-name></italic> Lee &amp; Ahn, sp. n., <italic><tp:taxon-name><tp:taxon-name-part taxon-name-part-type="genus">Teropalpus</tp:taxon-name-part> <tp:taxon-name-part taxon-name-part-type="species">pictipes</tp:taxon-name-part></tp:taxon-name></italic> (Lea), <italic><tp:taxon-name><tp:taxon-name-part taxon-name-part-type="genus">Cafius</tp:taxon-name-part> <tp:taxon-name-part taxon-name-part-type="species">pacificus</tp:taxon-name-part></tp:taxon-name></italic> (Erichson), and <italic><tp:taxon-name><tp:taxon-name-part taxon-name-part-type="genus">Remus</tp:taxon-name-part> <tp:taxon-name-part taxon-name-part-type="species">sericeus</tp:taxon-name-part></tp:taxon-name></italic> (Holme).</p></tp:treatment-sec></tp:taxon-treatment>
